# Supplementary material for: PROVE—Pre-Eclampsia Obstetric Adverse Events: Establishment of a Biobank and Database for Pre-Eclampsia
Source: Cells. 2021 Apr 20;10(4):959. doi: 10.3390/cells10040959 (PMC8074755; doi:10.3390/cells10040959)
Supplement: Supplementary file 1 [file cells-10-00959-s001.zip]

Archive with 1 entries (1 files):
- cells-1170206-supplementary.pdf
